# Supplementary material for: Outcomes After VATS Single Versus Multiple Segmentectomy for cT1N0 Non-Small-Cell Lung Cancer
Source: Cancers (Basel). 2025 Nov 28;17(23):3814. doi: 10.3390/cancers17233814 (PMC12691515; doi:10.3390/cancers17233814)
Supplement: Supplementary file 1 [file cancers-17-03814-s001.zip]

Archive with 1 entries (1 files):
- cancers-3977464-supplementary.pdf
